# Supplementary material for: Structural Connectivity Gradients of the Temporal Lobe Serve as Multiscale Axes of Brain Organization and Cortical Evolution
Source: Cereb Cortex. 2021 Jun 19;31(11):5151–64. doi: 10.1093/cercor/bhab149 (PMC8491677; doi:10.1093/cercor/bhab149)
Supplement: 2021_Vos-de-Wael_CerCor_R1_sups_bhab149 [file 2021_vos-de-wael_cercor_r1_sups_bhab149.zip]

Archive with 1 entries (1 files):
- 2021_Vos-de-Wael_CerCor_R1_sups_bhab149.docx
